# Supplementary material for: Comparison of Volatile Constituents Present in Commercial and Lab-Distilled Frankincense (Boswellia carteri) Essential Oils for Authentication
Source: Plants (Basel). 2022 Aug 16;11(16):2134. doi: 10.3390/plants11162134 (PMC9415502; doi:10.3390/plants11162134)
Supplement: Supplementary file 1 [file plants-11-02134-s001.zip]

Archive with 1 entries (1 files):
- plants-1852616-supplementary.pdf
